# Supplementary material for: An efficient and comprehensive plant glycerolipids analysis approach based on high‐performance liquid chromatography–quadrupole time‐of‐flight mass spectrometer
Source: Plant Direct. 2019 Nov 15;3(11):e00183. doi: 10.1002/pld3.183 (PMC6858605; doi:10.1002/pld3.183)
Supplement: Supplementary file 3 [file PLD3-3-e00183-s003.xlsx]

## Sheet: Target method dataset
Supplemental dataset: lipid targets
Targets	Formula	MW	m/z	Fragment m/z	Adduct
PC 24:0	C32H64O8PN	621.437	622.444	184.073	[M+H]+
PC 32:0	C40H80O8PN	733.562	734.569	184.073	[M+H]+
PC 34:4	C42H76O8PN	753.531	754.538	184.073	[M+H]+
PC 34:3	C42H78O8PN	755.547	756.554	184.073	[M+H]+
PC 34:2	C42H80O8PN	757.562	758.569	184.073	[M+H]+
PC 34:1	C42H82O8PN	759.578	760.585	184.073	[M+H]+
PC 36:6	C44H76O8PN	777.531	778.538	184.073	[M+H]+
PC 36:5	C44H78O8PN	779.547	780.554	184.073	[M+H]+
PC 36:4	C44H80O8PN	781.562	782.569	184.073	[M+H]+
PC 36:3	C44H82O8PN	783.578	784.585	184.073	[M+H]+
PC 36:2	C44H84O8PN	785.593	786.601	184.073	[M+H]+
PC 36:1	C44H86O8PN	787.609	788.616	184.073	[M+H]+
PC 38:6	C46H80O8PN	805.562	806.569	184.073	[M+H]+
PC 38:5	C46H82O8PN	807.578	808.585	184.073	[M+H]+
PC 38:4	C46H84O8PN	809.593	810.601	184.073	[M+H]+
PC 38:3	C46H86O8PN	811.609	812.616	184.073	[M+H]+
PC 38:2	C46H88O8PN	813.625	814.632	184.073	[M+H]+
PC 40:5	C48H86O8PN	835.609	836.616	184.073	[M+H]+
PC 40:4	C48H88O8PN	837.625	838.632	184.073	[M+H]+
PC 40:3	C48H90O8PN	839.64	840.648	184.073	[M+H]+
PC 40:2	C48H92O8PN	841.656	842.663	184.073	[M+H]+
PC 48:2	C56H108O8PN	953.781	954.789	184.073	[M+H]+
LysoPC 13:0	C21H44O7PN	453.286	454.293	184.073	[M+H]+
LysoPC 16:1	C24H48O7PN	493.317	494.324	184.073	[M+H]+
LysoPC 16:0	C24H50O7PN	495.332	496.34	184.073	[M+H]+
LysoPC 18:3	C26H48O7PN	517.317	518.324	184.073	[M+H]+
LysoPC 18:2	C26H50O7PN	519.332	520.34	184.073	[M+H]+
LysoPC 18:1	C26H52O7PN	521.348	522.355	184.073	[M+H]+
LysoPC 18:0	C26H54O7PN	523.364	524.371	184.073	[M+H]+
LysoPC 19:0	C27H56O7PN	537.379	538.387	184.073	[M+H]+
PE 24:0	C29H58O8PN	579.39	580.397	439.378	[M+H]+
PE 32:3	C37H68O8PN	685.468	686.476	545.457	[M+H]+
PE 32:2	C37H70O8PN	687.484	688.491	547.472	[M+H]+
PE 32:1	C37H72O8PN	689.5	690.507	549.488	[M+H]+
PE 32:0	C37H74O8PN	691.515	692.523	551.503	[M+H]+
PE 34:4	C39H70O8PN	711.484	712.491	571.472	[M+H]+
PE 34:3	C39H72O8PN	713.5	714.507	573.488	[M+H]+
PE 34:2	C39H74O8PN	715.515	716.523	575.503	[M+H]+
PE 34:1	C39H76O8PN	717.531	718.538	577.519	[M+H]+
PE 36:6	C41H70O8PN	735.484	736.491	595.472	[M+H]+
PE 36:5	C41H72O8PN	737.5	738.507	597.488	[M+H]+
PE 36:4	C41H74O8PN	739.515	740.523	599.503	[M+H]+
PE 36:3	C41H76O8PN	741.531	742.538	601.519	[M+H]+
PE 36:2	C41H78O8PN	743.547	744.554	603.535	[M+H]+
PE 36:1	C41H80O8PN	745.562	746.569	605.55	[M+H]+
PE 38:6	C43H74O8PN	763.515	764.523	623.503	[M+H]+
PE 38:5	C43H76O8PN	765.531	766.538	625.519	[M+H]+
PE 38:4	C43H78O8PN	767.547	768.554	627.535	[M+H]+
PE 38:3	C43H80O8PN	769.562	770.569	629.55	[M+H]+
PE 38:2	C43H82O8PN	771.578	772.585	631.566	[M+H]+
PE 40:3	C45H84O8PN	797.593	798.601	657.582	[M+H]+
PE 40:2	C45H86O8PN	799.609	800.616	659.597	[M+H]+
PE 42:4	C47H86O8PN	823.609	824.616	683.597	[M+H]+
PE 42:3	C47H88O8PN	825.625	826.64	685.613	[M+H]+
PE 42:2	C47H90O8PN	827.64	828.648	687.629	[M+H]+
PE 46:0	C51H102O8PN	887.734	888.742	747.722	[M+H]+
LysoPE 14:0	C19H40O7PN	425.254	426.262	285.242	[M+H]+
LysoPE 16:1	C21H42O7PN	451.27	452.277	311.258	[M+H]+
LysoPE 16:0	C21H44O7PN	453.286	454.293	313.274	[M+H]+
LysoPE 18:3	C23H42O7PN	475.27	476.277	335.258	[M+H]+
LysoPE 18:2	C23H44O7PN	477.286	478.293	337.274	[M+H]+
LysoPE 18:1	C23H46O7PN	479.301	480.308	339.289	[M+H]+
LysoPE 18:0	C23H48O7PN	481.317	482.324	341.305	[M+H]+
PG 28:0	C34H67O10P	666.447	684.481	495.441	[M+NH4]+
PG 32:1	C38H73O10P	720.494	738.528	549.488	[M+NH4]+
PG 32:0	C38H75O10P	722.51	740.544	551.503	[M+NH4]+
PG 34:4	C40H71O10P	742.479	760.512	571.472	[M+NH4]+
PG 34:3	C40H73O10P	744.494	762.501	573.488	[M+NH4]+
PG 34:2	C40H75O10P	746.51	764.544	575.503	[M+NH4]+
PG 34:1	C40H77O10P	748.525	766.559	577.519	[M+NH4]+
PG 34:0	C40H79O10P	750.541	768.575	579.535	[M+NH4]+
PG 36:6	C42H71O10P	766.479	784.512	595.472	[M+NH4]+
PG 36:5	C42H73O10P	768.494	786.528	597.488	[M+NH4]+
PG 36:4	C42H75O10P	770.51	788.544	599.503	[M+NH4]+
PG 36:3	C42H77O10P	772.525	790.559	601.519	[M+NH4]+
PG 36:2	C42H79O10P	774.541	792.575	603.535	[M+NH4]+
PG 36:1	C42H81O10P	776.557	794.591	605.55	[M+NH4]+
PG 40:0	C46H91O10P	834.635	852.669	663.629	[M+NH4]+
LysoPG 14:0	C21H44O7PN	456.249	457.256	285.242	[M+H]+
LysoPG 16:1	C22H43O9P	482.264	483.272	311.258	[M+H]+
LysoPG 16:0	C22H45O9P	484.28	485.287	313.274	[M+H]+
LysoPG 18:3	C24H43O9P	506.264	507.272	335.258	[M+H]+
LysoPG 18:2	C24H45O9P	508.28	509.287	337.274	[M+H]+
LysoPG 18:1	C24H47O9P	510.296	511.303	339.289	[M+H]+
LysoPG 18:0	C27H56O7PN	512.311	513.319	341.305	[M+H]+
PI 34:0	C43H83O13P	838.557	856.591	579.535	[M+NH4]+
PI 32:3	C41H73O13P	804.479	822.513	545.456	[M+NH4]+
PI 32:2	C41H75O13P	806.495	824.528	547.472	[M+NH4]+
PI 32:1	C41H77O13P	808.51	826.544	549.488	[M+NH4]+
PI 32:0	C41H79O13P	810.526	828.56	551.503	[M+NH4]+
PI 34:4	C43H75O13P	830.495	848.528	571.472	[M+NH4]+
PI 34:3	C43H77O13P	832.51	850.544	573.488	[M+NH4]+
PI 34:2	C43H79O13P	834.526	852.56	575.503	[M+NH4]+
PI 34:1	C43H81O13P	836.542	854.575	577.519	[M+NH4]+
PI 36:6	C45H75O13P	855.502	872.528	595.472	[M+NH4]+
PI 36:5	C45H77O13P	856.51	874.544	597.488	[M+NH4]+
PI 36:4	C45H79O13P	858.526	876.56	599.503	[M+NH4]+
PI 36:3	C45H81O13P	860.542	878.575	601.519	[M+NH4]+
PI 36:2	C45H83O13P	862.557	880.591	603.535	[M+NH4]+
PI 36:1	C45H85O13P	864.573	882.607	605.55	[M+NH4]+
PI 36:0	C45H87O13P	866.588	867.596	607.566	[M+NH4]+
PS 28:0	C34H66O10PN	679.442	680.45	495.441	[M+H]+
PS 34:4	C40H70O10PN	755.474	756.481	571.472	[M+H]+
PS 34:3	C40H72O10PN	757.489	758.497	573.488	[M+H]+
PS 34:2	C40H74O10PN	759.505	760.512	575.503	[M+H]+
PS 34:1	C40H76O10PN	761.521	762.528	577.519	[M+H]+
PS 36:6	C42H70O10PN	779.474	780.481	595.472	[M+H]+
PS 36:5	C42H72O10PN	781.489	782.497	597.488	[M+H]+
PS 36:4	C42H74O10PN	783.505	784.512	599.503	[M+H]+
PS 36:3	C42H76O10PN	785.521	786.528	601.519	[M+H]+
PS 36:2	C42H78O10PN	787.536	788.544	603.535	[M+H]+
PS 36:1	C42H80O10PN	789.552	790.559	605.55	[M+H]+
PS 38:6	C44H74O10PN	807.505	808.512	623.503	[M+H]+
PS 38:5	C44H76O10PN	809.521	810.528	625.519	[M+H]+
PS 38:4	C44H78O10PN	811.536	812.544	627.535	[M+H]+
PS 38:3	C44H80O10PN	813.552	814.559	629.55	[M+H]+
PS 38:2	C44H82O10PN	815.568	816.575	631.566	[M+H]+
PS 38:1	C44H84O10PN	817.583	818.591	633.582	[M+H]+
PS 40:4	C46H82O10PN	839.568	840.575	655.566	[M+H]+
PS 40:3	C46H84O10PN	841.583	842.591	657.582	[M+H]+
PS 40:2	C46H86O10PN	843.599	844.606	659.597	[M+H]+
PS 40:1	C46H88O10PN	845.615	846.622	661.613	[M+H]+
PS 42:4	C48H86O10PN	867.599	868.606	683.597	[M+H]+
PS 42:3	C48H88O10PN	869.615	870.622	685.613	[M+H]+
PS 42:2	C48H90O10PN	871.63	872.638	687.629	[M+H]+
PS 42:1	C48H92O10PN	873.653	874.653	689.644	[M+H]+
PS 44:3	C50H92O10PN	897.646	898.653	713.644	[M+H]+
PS 44:2	C50H94O10PN	899.662	900.669	715.66	[M+H]+
PS 40:0	C46H90O10PN	847.63	848.636	663.629	[M+H]+
PA 28:0	C31H61O8P	592.41	610.444	495.441	[M+NH4]+
PA 32:0	C35H69O8P	648.473	666.507	551.503	[M+NH4]+
PA 34:6	C37H61O8P	664.41	682.444	567.441	[M+NH4]+
PA 34:5	C37H63O8P	666.426	684.46	569.457	[M+NH4]+
PA 34:4	C37H65O8P	668.442	686.476	571.472	[M+NH4]+
PA 34:3	C37H67O8P	670.457	688.491	573.485	[M+NH4]+
PA 34:2	C37H69O8P	672.473	690.507	575.503	[M+NH4]+
PA 34:1	C37H71O8P	674.489	692.523	577.519	[M+NH4]+
PA 36:6	C39H65O8P	692.442	710.476	595.472	[M+NH4]+
PA 36:5	C39H67O8P	694.457	712.491	597.488	[M+NH4]+
PA 36:4	C39H69O8P	696.473	714.507	599.503	[M+NH4]+
PA 36:3	C39H71O8P	698.489	716.523	601.519	[M+NH4]+
PA 36:2	C39H73O8P	700.504	718.538	603.535	[M+NH4]+
PA 40:0	C43H85O8P	760.598	778.632	663.629	[M+NH4]+
MGDG 34:0	C43H82O10	758.591	776.625	597.545	[M+NH4]+
MGDG 34:6	C43H70O10	746.497	764.531	585.451	[M+NH4]+
MGDG 34:5	C43H72O10	748.513	766.546	587.467	[M+NH4]+
MGDG 34:4	C43H74O10	750.528	768.562	589.483	[M+NH4]+
MGDG 34:3	C43H76O10	752.544	770.578	591.498	[M+NH4]+
MGDG 34:2	C43H78O10	754.559	772.593	593.514	[M+NH4]+
MGDG 34:1	C43H80O10	756.575	774.609	595.529	[M+NH4]+
MGDG 36:6	C45H74O10	774.528	792.562	613.483	[M+NH4]+
MGDG 36:5	C45H76O10	776.544	794.578	615.498	[M+NH4]+
MGDG 36:4	C45H78O10	778.559	796.593	617.514	[M+NH4]+
MGDG 36:3	C45H80O10	780.575	798.609	619.529	[M+NH4]+
MGDG 36:2	C45H82O10	782.591	800.625	621.545	[M+NH4]+
MGDG 36:1	C45H84O10	784.606	802.64	623.561	[M+NH4]+
MGDG 38:6	C47H78O10	802.559	820.593	641.514	[M+NH4]+
MGDG 38:5	C47H80O10	804.575	822.609	643.529	[M+NH4]+
MGDG 38:4	C47H82O10	806.591	824.625	645.545	[M+NH4]+
MGDG 38:3	C47H84O10	808.606	826.64	647.561	[M+NH4]+
MGDG 36:0	C45H86O10	786.622	804.656	625.577	[M+NH4]+
DGDG 34:0	C49H92O15	920.644	938.677	597.545	[M+NH4]+
DGDG 34:6	C49H80O15	908.55	9265835	585.451	[M+NH4]+
DGDG 34:5	C49H82O15	910.565	928.599	587.467	[M+NH4]+
DGDG 34:4	C49H84O15	912.581	930.615	589.483	[M+NH4]+
DGDG 34:3	C49H86O15	914.597	932.63	591.498	[M+NH4]+
DGDG 34:2	C49H88O15	916.612	934.646	593.514	[M+NH4]+
DGDG 34:1	C49H90O15	918.628	936.662	595.53	[M+NH4]+
DGDG 36:6	C51H84O15	936.581	954.615	613.483	[M+NH4]+
DGDG 36:5	C51H86O15	938.597	956.63	615.498	[M+NH4]+
DGDG 36:4	C51H88O15	940.612	958.646	617.514	[M+NH4]+
DGDG 36:3	C51H90O15	942.628	960.662	619.53	[M+NH4]+
DGDG 36:2	C51H92O15	944.644	962.677	621.545	[M+NH4]+
DGDG 36:1	C51H94O15	946.659	964.693	623.561	[M+NH4]+
DGDG 38:6	C53H88O15	964.612	982.646	641.514	[M+NH4]+
DGDG 38:5	C53H90O15	966.628	984.662	643.53	[M+NH4]+
DGDG 38:4	C53H92O15	968.644	986.677	645.545	[M+NH4]+
DGDG 38:3	C53H94O15	970.659	988.693	647.561	[M+NH4]+
DGDG 36:0	C51H96O15	948.675	966.709	625.577	[M+NH4]+
DAG 34:0 (17:0-17:0, D5)	C37H72O5N	601.538	619.603	332.289	[M+NH4]+
DAG 32:1 (16:0-16:1)	C35H70O5N	566.491	584.525	313.238	[M+NH4]+
				311.259	[M+NH4]+
DAG 32:0 (16:0-16:0)	C35H72O5N	568.507	586.54	313.274	[M+NH4]+
DAG 34:6 (16:3-18:3)	C37H64O5N	584.444	602.478	335.261	[M+NH4]+
DAG 34:5 (16:2-18:3)	C37H66O5N	586.46	604.494	337.275	[M+NH4]+
DAG 34:4 (16:1-18:3)	C37H68O5N	588.475	606.509	311.274	[M+NH4]+
DAG 34:4 (16:2-18:2)	C37H68O5N	588.475	606.509	335.258	[M+NH4]+
DAG 34:4 (16:3-18:1)	C37H68O5N	588.475	606.509	337.275	[M+NH4]+
DAG 34:3 (16:0-18:3)	C37H70O5N	590.491	608.525	313.274	[M+NH4]+
DAG 34:3 (16:1-18:2)	C37H70O5N	590.491	608.525	335.258	[M+NH4]+
DAG 34:2 (16:0-18:2)	C37H72O5N	592.507	610.54	337.276	[M+NH4]+
DAG 34:1 (16:0-18:1)	C37H74O5N	594.522	612.556	313.274	[M+NH4]+
DAG 34:1 (16:1-18:0)	C37H74O5N	594.522	612.556	339.29	[M+NH4]+
DAG 34:0 (16:0-18:0)	C37H76O5N	596.538	614.572	341.309	[M+NH4]+
				313.274	[M+NH4]+
DAG 36:6 (18:3-18:3)	C39H68O5N	612.475	630.509	335.278	[M+NH4]+
DAG 36:5 (18:2-18:3)	C39H70O5N	614.491	632.525	335.278	[M+NH4]+
				337.273	[M+NH4]+
DAG 36:4 (18:2-18:2)	C39H72O5N	616.507	634.54	335.276	[M+NH4]+
DAG 36:4 (18:1-18:3)	C39H72O5N	616.507	634.54	337.273	[M+NH4]+
				339.29	[M+NH4]+
DAG 36:3 (18:0-18:3)	C39H74O5N	618.522	636.556	337.274	[M+NH4]+
DAG 36:3 (18:1-18:2)	C39H74O5N	618.522	636.556	339.29	[M+NH4]+
DAG 36:2 (18:0-18:2)	C39H76O5N	620.538	638.572	339.289	[M+NH4]+
DAG 36:1 (18:0-18:1)	C39H78O5N	622.554	640.587	339.289	[M+NH4]+
				341.295	[M+NH4]+
TAG 51:0	C54H108O6N	848.783	866.817	579.535	[M+NH4]+
TAG 48:0 (16:0-16:0-16:0)	C51H98O6	806.736	824.77	551.503	[M+NH4]+
TAG 50:3 (16:0-16:0-18:3)	C53H96O6	828.721	846.755	573.488	[M+NH4]+
				551.503	[M+NH4]+
TAG 50:2 (16:0-16:0-18:2)	C53H98O6	830.736	848.77	575.503	[M+NH4]+
				551.5034	[M+NH4]+
TAG 50:1 (16:0-16:0-18:1)	C53H100O6	832.752	850.786	577.5190	[M+NH4]+
				551.503	[M+NH4]+
TAG 50:0 (16:0-16:0-18:0)	C53H102O6	834.768	852.801	579.535	[M+NH4]+
				551.503	[M+NH4]+
TAG 52:6 (16:0-18:3-18:3)	C55H94O6	850.705	868.739	595.472	[M+NH4]+
				573.488	[M+NH4]+
TAG 52:5 (16:0-18:2-18:3)	C55H96O4	852.721	870.755	597.488	[M+NH4]+
				573.488	[M+NH4]+
				575.503	[M+NH4]+
TAG 52:4 (16:0-18:2-18:2)	C55H98O6	854.736	872.77	599.503	[M+NH4]+
				575.503	[M+NH4]+
TAG 52:4 (16:0-18:1-18:3)	C55H98O6	854.736	872.77	599.503	[M+NH4]+
				573.488	[M+NH4]+
				577.5190	[M+NH4]+
TAG 52:3 (16:0-18:0-18:3)	C55H100O6	856.752	874.786	601.519	[M+NH4]+
				573.488	[M+NH4]+
				579.535	[M+NH4]+
TAG 52:3 (16:0-18:1-18:2)	C55H100O6	856.752	874.786	601.519	[M+NH4]+
				575.503	[M+NH4]+
				577.519	[M+NH4]+
TAG 52:2 (16:0-16:0-20:2)	C55H102O6	858.768	876.801	603.535	[M+NH4]+
				551.503	[M+NH4]+
TAG 52:2 (16:0-18:0-18:2)	C55H102O6	858.768	876.801	603.535	[M+NH4]+
				575.503	[M+NH4]+
				579.535	[M+NH4]+
TAG 52:2 (16:0-18:1-18:1)	C55H102O6	858.768	876.801	603.535	[M+NH4]+
				577.519	[M+NH4]+
TAG 52:1 (16:0-16:0-20:1)	C55H104O6	860.783	878.817	605.55	[M+NH4]+
				551.503	[M+NH4]+
TAG 52:1 (16:0-18:0-18:1)	C55H104O6	860.783	878.817	605.55	[M+NH4]+
				577.509	[M+NH4]+
				579.535	[M+NH4]+
TAG 52:0 (16:0-16:0-20:0)	C55H106O6	862.806	880.833	607.566	[M+NH4]+
				551.503	[M+NH4]+
TAG 52:0 (16:0-18:0-18:0)	C55H106O6	862.806	880.833	607.566	[M+NH4]+
				579.535	[M+NH4]+
TAG 54:9 (18:3-18:3-18:3)	C57H92O6	872.689	890.723	595.472	[M+NH4]+
TAG 54:8 (18:2-18:3-18:3)	C57H94O6	874.705	892.739	597.488	[M+NH4]+
				595.472	[M+NH4]+
TAG 54:7 (18:1-18:3-18:3)	C57H96O6	876.721	894.755	595.472	[M+NH4]+
				599.503	[M+NH4]+
TAG 54:7 (18:2-18:2-18:3)	C57H96O6	876.721	894.755	597.488	[M+NH4]+
				599.503	[M+NH4]+
TAG 54:6 (18:0-18:3-18:3)	C57H98O6	878.736	896.77	595.472	[M+NH4]+
				601.519	[M+NH4]+
TAG 54:6 (18:1-18:2-18:3)	C57H98O6	878.736	896.77	597.488	[M+NH4]+
				599.503	[M+NH4]+
				601.519	[M+NH4]+
TAG 54:6 (18:2-18:2-18:2)	C57H98O6	878.736	896.77	599.503	[M+NH4]+
TAG 54:5 (16:0-18:3-20:2)	C57H100O6	880.752	898.786	625.519	[M+NH4]+
				603.535	[M+NH4]+
				573.488	[M+NH4]+
TAG 54:5 (18:0-18:2-18:3)	C57H100O6	880.752	898.786	597.488	[M+NH4]+
				601.519	[M+NH4]+
				603.535	[M+NH4]+
TAG 54:5 (18:1-18:1-18:3)	C57H100O6	880.752	898.786	599.503	[M+NH4]+
				603.535	[M+NH4]+
TAG 54:5 (18:1-18:2-18:2)	C57H100O6	880.752	898.786	599.503	[M+NH4]+
				601.519	[M+NH4]+
TAG 54:4 (16:0-18:3-20:1)	C57H102O6	882.768	900.801	627.535	[M+NH4]+
				605.55	[M+NH4]+
				573.488	[M+NH4]+
TAG 54:4 (16:0-18:2-20:2)	C57H102O6	882.768	900.801	627.535	[M+NH4]+
				603.535	[M+NH4]+
				575.503	[M+NH4]+
TAG 54:4 (18:0-18:1-18:3)	C57H102O6	882.768	900.801	599.503	[M+NH4]+
				601.519	[M+NH4]+
				605.55	[M+NH4]+
TAG 54:4 (18:0-18:2-18:2)	C57H102O6	882.768	900.801	599.503	[M+NH4]+
				603.535	[M+NH4]+
TAG 54:4 (18:1-18:1-18:2)	C57H102O6	882.768	900.801	601.519	[M+NH4]+
				603.535	[M+NH4]+
TAG 54:3 (16:0-18:3-20:0)	C57H104O6	884.783	902.817	629.55	[M+NH4]+
				607.566	[M+NH4]+
				573.488	[M+NH4]+
TAG 54:3 (16:0-18:2-20:1)	C57H104O6	884.783	902.817	629.55	[M+NH4]+
				605.55	[M+NH4]+
				575.503	[M+NH4]+
TAG 54:3 (16:0-18:1-20:2)	C57H104O6	884.783	902.817	629.55	[M+NH4]+
				603.535	[M+NH4]+
				577.519	[M+NH4]+
TAG 54:3 (18:0-18:0-18:3)	C57H104O6	884.783	902.817	601.519	[M+NH4]+
				607.566	[M+NH4]+
TAG 54:3 (18:0-18:1-18:2)	C57H104O6	884.783	902.817	601.519	[M+NH4]+
				603.535	[M+NH4]+
				605.55	[M+NH4]+
TAG 54:3 (18:1-18:1-18:2)	C57H104O6	884.783	902.817	603.535	[M+NH4]+
TAG 54:2 (16:0-18:2-20:0)	C57H106O6	886.799	904.833	631.566	[M+NH4]+
				603.535	[M+NH4]+
				579.535	[M+NH4]+
TAG 54:2 (16:0-18:1-20:1)	C57H106O6	886.799	904.833	631.566	[M+NH4]+
				607.566	[M+NH4]+
				575.503	[M+NH4]+
TAG 54:2 (18:0-18:0-18:2)	C57H106O6	886.799	904.833	603.535	[M+NH4]+
				607.566	[M+NH4]+
TAG 54:2 (18:0-18:1-18:1)	C57H106O6	886.799	904.833	603.535	[M+NH4]+
				605.55	[M+NH4]+
TAG 54:1 (16:0-16:0-22:1)	C57H108O6	888.815	906.848	633.582	[M+NH4]+
				551.503	[M+NH4]+
TAG 54:1 (16:0-18:1-20:0)	C57H108O6	888.815	906.848	633.592	[M+NH4]+
				607.566	[M+NH4]+
				577.519	[M+NH4]+
TAG 54:1 (16:0-18:0-20:1)	C57H108O6	888.815	906.848	633.582	[M+NH4]+
				605.55	[M+NH4]+
				579.535	[M+NH4]+
TAG 54:1 (18:0-18:0-18:1)	C57H108O6	888.815	906.848	605.55	[M+NH4]+
				607.566	[M+NH4]+
TAG 54:0 (18:0-18:0-18:0)	C57H110O6	890.83	908.864	607.566	[M+NH4]+
TAG 56:8 (18:3-18:3-20:2)	C59H98O6	902.736	920.77	625.519	[M+NH4]+
				595.472	[M+NH4]+
TAG 56:7 (18:3-18:3-20:1)	C59H100O6	904.752	922.786	627.535	[M+NH4]+
				595.472	[M+NH4]+
TAG 56:7 (18:2-18:3-20:2)	C59H100O6	904.752	922.786	625.519	[M+NH4]+
				627.535	[M+NH4]+
				597.488	[M+NH4]+
TAG 56:6 (18:1-18:3-20:2)	C59H102O6	906.768	924.801	625.519	[M+NH4]+
				629.55	[M+NH4]+
				599.503	[M+NH4]+
TAG 56:6(18:2-18:2-20:2)	C59H102O6	906.768	924.801	627.535	[M+NH4]+
				599.503	[M+NH4]+
TAG 56:6 (18:2-18:3-20:1)	C59H102O6	906.768	924.801	627.535	[M+NH4]+
				629.55	[M+NH4]+
				597.488	[M+NH4]+
TAG 56:6 (18:3-18:3-20:0)	C59H102O6	906.768	924.801	629.55	[M+NH4]+
				595.472	[M+NH4]+
TAG 56:5 (18:0-18:3-20:2)	C59H104O6	908.783	926.817	625.519	[M+NH4]+
				631.566	[M+NH4]+
				601.519	[M+NH4]+
TAG 56:5 (18:1-18:2-20:2)	C59H104O6	908.783	926.817	627.535	[M+NH4]+
				629.55	[M+NH4]+
				601.519	[M+NH4]+
TAG 56:5 (18:1-18:3-20:1)	C59H104O6	908.783	926.817	627.535	[M+NH4]+
				631.566	[M+NH4]+
				629.55	[M+NH4]+
TAG 56:5 (18:2-18:2-20:1)	C59H104O6	908.783	926.817	629.55	[M+NH4]+
				599.503	[M+NH4]+
TAG 56:5 (18:2-18:3-20:0)	C59H104O6	908.783	926.817	629.55	[M+NH4]+
				631.566	[M+NH4]+
				597.488	[M+NH4]+
TAG 56:4(16:0-18:3-22:1)	C59H106O6	910.799	928.833	655.566	[M+NH4]+
				633.582	[M+NH4]+
				573.488	[M+NH4]+
TAG 56:4 (16:0-20:2-20:2)	C59H106O6	910.799	928.833	655.566	[M+NH4]+
				603.535	[M+NH4]+
TAG 56:4 (18:0-18:2-20:2)	C59H106O6	910.799	928.833	627.535	[M+NH4]+
				631.566	[M+NH4]+
				603.535	[M+NH4]+
TAG 56:4 (18:0-18:3-20:1)	C59H106O6	910.799	928.833	627.535	[M+NH4]+
				633.582	[M+NH4]+
				601.519	[M+NH4]+
TAG 56:4 (18:1-18:3-20:0)	C59H106O6	910.799	928.833	629.55	[M+NH4]+
				633.582	[M+NH4]+
				599.503	[M+NH4]+
TAG 56:4 (18:1-18:1-20:2)	C59H106O6	910.799	928.833	629.55	[M+NH4]+
				603.535	[M+NH4]+
TAG 56:4 (18:1-18:2-20:1)	C59H106O6	910.799	928.833	629.55	[M+NH4]+
				631.566	[M+NH4]+
				601.519	[M+NH4]+
TAG 56:4 (18:2-18:2-20:0)	C59H106O6	910.799	928.833	631.566	[M+NH4]+
				599.503	[M+NH4]+
TAG 56:3 (16:0-18:2-22:1)	C59H108O6	912.815	930.848	657.582	[M+NH4]+
				633.582	[M+NH4]+
				575.503	[M+NH4]+
TAG 56:3 (16:0-18:3-22:0)	C59H108O6	912.815	930.848	657.582	[M+NH4]+
				635.597	[M+NH4]+
				573.488	[M+NH4]+
TAG 56:3 (16:0-20:1-20:2)	C59H108O6	912.815	930.848	657.582	[M+NH4]+
				605.55	[M+NH4]+
				573.488	[M+NH4]+
TAG 56:3 (18:0-18:1-20:2)	C59H108O6	912.815	930.848	629.55	[M+NH4]+
				631.566	[M+NH4]+
				605.55	[M+NH4]+
TAG 56:3 (18:0-18:2-20:1)	C59H108O6	912.815	930.848	629.55	[M+NH4]+
				633.582	[M+NH4]+
				603.535	[M+NH4]+
TAG 56:3 (18:0-18:3-20:0)	C59H108O6	912.815	930.848	629.55	[M+NH4]+
				635.597	[M+NH4]+
				601.519	[M+NH4]+
TAG 56:3 (18:1-18:1-20:1)	C59H108O6	912.815	930.848	631.566	[M+NH4]+
				603.535	[M+NH4]+
TAG 56:3 (18:1-18:2-20:0)	C59H108O6	912.815	930.848	631.566	[M+NH4]+
				633.582	[M+NH4]+
				601.519	[M+NH4]+
TAG 56:2 (16:0-18:1-22:1)	C59H110O6	914.83	932.864	659.597	[M+NH4]+
				633.582	[M+NH4]+
				577.519	[M+NH4]+
TAG 56:2 (16:0-18:2-22:0)	C59H110O6	914.83	932.864	659.597	[M+NH4]+
				635.597	[M+NH4]+
				575.503	[M+NH4]+
TAG 56:2 (16:0-20:0-20:2)	C59H110O6	914.83	932.864	659.597	[M+NH4]+
				603.535	[M+NH4]+
				607.566	[M+NH4]+
TAG 56:2 (16:0-20:1-20:1)	C59H110O6	914.83	932.864	659.597	[M+NH4]+
				605.55	[M+NH4]+
TAG 56:2 (18:0-18:0-20:2)	C59H110O6	914.83	932.864	631.566	[M+NH4]+
				607.566	[M+NH4]+
TAG 56:2 (18:0-18:1-20:1)	C59H110O6	914.83	932.864	631.566	[M+NH4]+
				633.582	[M+NH4]+
				605.55	[M+NH4]+
TAG 56:2 (18:0-18:2-20:0)	C59H110O6	914.83	932.864	631.566	[M+NH4]+
				635.597	[M+NH4]+
				603.535	[M+NH4]+
TAG 56:2 (18:1-18:1-20:0)	C59H110O6	914.83	932.864	633.582	[M+NH4]+
				603.535	[M+NH4]+
TAG 56:1 (16:0-18:0-22:1)	C59H112O6	916.846	934.88	661.613	[M+NH4]+
				633.582	[M+NH4]+
				579.535	[M+NH4]+
TAG 56:1 (16:0-18:1-22:0)	C59H112O6	916.846	934.88	661.613	[M+NH4]+
				635.597	[M+NH4]+
				577.519	[M+NH4]+
TAG 56:1 (16:0-20:0-20:1)	C59H112O6	916.846	934.88	661.613	[M+NH4]+
				605.55	[M+NH4]+
				607.566	[M+NH4]+
TAG 56:1(18:0-18:0-20:1)	C59H112O6	916.846	934.88	633.582	[M+NH4]+
				607.566	[M+NH4]+
TAG 56:1 (18:0-18:1-20:0)	C59H112O6	916.846	934.88	633.582	[M+NH4]+
				635.597	[M+NH4]+
				605.55	[M+NH4]+
TAG 56:0 (16:0-18:0-22:0)	C59H114O6	918.861	936.895	633.582	[M+NH4]+
				635.597	[M+NH4]+
				579.535	[M+NH4]+
TAG 56:0 (16:0-20:0-20:0)	C59H114O6	918.861	936.895	633.582	[M+NH4]+
				607.566	[M+NH4]+
TAG 56:0 (18:0-18:0-20:0)	C59H114O6	918.861	936.895	635.597	[M+NH4]+
				607.566	[M+NH4]+
TAG 58:7 (18:3-18:3-22:1)	C61H104O6	932.783	950.817	655.566	[M+NH4]+
				595.472	[M+NH4]+
TAG 58:7 (18:3-20:2-20:2)	C61H104O6	932.783	950.817	655.566	[M+NH4]+
				625.519	[M+NH4]+
TAG 58:6 (18:2-18:3-22:1)	C61H106O6	934.799	952.833	655.566	[M+NH4]+
				657.582	[M+NH4]+
				597.488	[M+NH4]+
TAG 58:6 (18:3-18:3-22:0)	C61H106O6	934.799	952.833	657.582	[M+NH4]+
				595.472	[M+NH4]+
TAG 58:6 (18:3-20:1-20:2)	C61H106O6	934.799	952.833	657.582	[M+NH4]+
				625.519	[M+NH4]+
				627.535	[M+NH4]+
TAG 58:5 (18:1-18:3-22:1)	C61H108O6	936.815	954.848	655.566	[M+NH4]+
				659.597	[M+NH4]+
				599.503	[M+NH4]+
TAG 58:5 (18:1-20:2-20:2)	C61H108O6	936.815	954.848	655.566	[M+NH4]+
				629.55	[M+NH4]+
TAG 58:5 (18:2-18:2-22:1)	C61H108O6	936.815	954.848	657.582	[M+NH4]+
				599.503	[M+NH4]+
TAG 58:5(18:2-18:3-22:0)	C61H108O6	936.815	954.848	657.582	[M+NH4]+
				659.597	[M+NH4]+
				597.488	[M+NH4]+
TAG 58:5 (18:2-20:2-20:1)	C61H108O6	936.815	954.848	657.582	[M+NH4]+
				629.55	[M+NH4]+
				627.535	[M+NH4]+
TAG 58:5 (18:3-20:1-20:1)	C61H108O6	936.815	954.848	659.597	[M+NH4]+
				627.535	[M+NH4]+
TAG 58:4 (18:0-18:3-22:1)	C61H110O6	938.83	956.864	655.566	[M+NH4]+
				661.613	[M+NH4]+
				601.519	[M+NH4]+
TAG 58:4 (18:1-18:2-22:1)	C61H110O6	938.83	956.864	657.582	[M+NH4]+
				659.597	[M+NH4]+
				601.519	[M+NH4]+
TAG 58:4 (18:1-18:3-22:0)	C61H110O6	938.83	956.864	657.582	[M+NH4]+
				661.613	[M+NH4]+
				599.503	[M+NH4]+
TAG 58:4 (18:1-20:1-20:2)	C61H110O6	938.83	956.864	657.582	[M+NH4]+
				629.55	[M+NH4]+
				631.566	[M+NH4]+
TAG 58:4 (18:2-20:0-20:2)	C61H110O6	938.83	956.864	659.597	[M+NH4]+
				627.535	[M+NH4]+
				631.566	[M+NH4]+
TAG 58:4 (18:2-18:2-22:0)	C61H110O6	938.83	956.864	659.597	[M+NH4]+
				599.503	[M+NH4]+
TAG 58:4 (18:2-20:1-20:1)	C61H110O6	938.83	956.864	659.597	[M+NH4]+
				629.55	[M+NH4]+
TAG 58:4 (18:3-20:0-20:1)	C61H110O6	938.83	956.864	661.613	[M+NH4]+
				627.535	[M+NH4]+
				629.55	[M+NH4]+
TAG 58:3 (18:0-18:2-22:1)	C61H112O6	940.846	958.88	657.582	[M+NH4]+
				661.613	[M+NH4]+
				603.535	[M+NH4]+
TAG 58:3 (18:0-18:3-22:0)	C61H112O6	940.846	958.88	657.582	[M+NH4]+
				663.629	[M+NH4]+
				601.519	[M+NH4]+
TAG 58:3 (18:0-20:1-20:2)	C61H112O6	940.846	958.88	657.582	[M+NH4]+
				631.566	[M+NH4]+
				633.582	[M+NH4]+
TAG 58:3 (18:1-18:1-22:1)	C61H112O6	940.846	958.88	659.597	[M+NH4]+
				603.535	[M+NH4]+
TAG 58:3 (18:1-18:2-22:0)	C61H112O6	940.846	958.88	659.597	[M+NH4]+
				661.613	[M+NH4]+
				601.519	[M+NH4]+
TAG 58:3 (18:1-20:0-20:2)	C61H112O6	940.846	958.88	659.597	[M+NH4]+
				629.55	[M+NH4]+
				633.582	[M+NH4]+
TAG 58:3 (18:1-20:1-20:1)	C61H112O6	940.846	958.88	659.597	[M+NH4]+
				631.566	[M+NH4]+
TAG 58:3 (18:2-20:0-20:1)	C61H112O6	940.846	958.88	661.613	[M+NH4]+
				629.55	[M+NH4]+
				631.566	[M+NH4]+
TAG 58:3 (18:3-20:0-20:0)	C61H112O6	940.846	958.88	663.629	[M+NH4]+
				629.55	[M+NH4]+
TAG 58:2 (18:0-18:1-22:1)	C61H114O6	942.861	960.895	659.597	[M+NH4]+
				661.613	[M+NH4]+
				605.55	[M+NH4]+
TAG 58:2 (18:0-18:2-22:0)	C61H114O6	942.861	960.895	659.597	[M+NH4]+
				663.629	[M+NH4]+
				603.535	[M+NH4]+
TAG 58:2 (18:0-20:0-20:2)	C61H114O6	942.861	960.895	659.597	[M+NH4]+
				631.566	[M+NH4]+
				635.597	[M+NH4]+
TAG 58:2 (18:1-18:1-22:0)	C61H114O6	942.861	960.895	661.613	[M+NH4]+
				603.535	[M+NH4]+
TAG 58:2 (18:1-20:0-20:1)	C61H114O6	942.861	960.895	661.613	[M+NH4]+
				631.566	[M+NH4]+
				633.582	[M+NH4]+
TAG 58:2 (18:2-20:0-20:0)	C61H114O6	942.861	960.895	663.629	[M+NH4]+
				631.566	[M+NH4]+
TAG 58:1 (18:0-18:0-22:1)	C61H116O6	944.877	962.911	661.613	[M+NH4]+
				607.566	[M+NH4]+
TAG 58:1 (18:0-18:1-22:0)	C61H116O6	944.877	962.911	661.613	[M+NH4]+
				663.629	[M+NH4]+
				605.55	[M+NH4]+
TAG 58:1 (18:0-20:0-20:1)	C61H116O6	944.877	962.911	661.613	[M+NH4]+
				633.582	[M+NH4]+
				635.597	[M+NH4]+
TAG 58:1 (18:1-20:0-20:0)	C61H116O6	944.877	962.911	663.629	[M+NH4]+
				633.582	[M+NH4]+
TAG 58:0 (18:0-18:0-22:0)	C61H118O6	946.893	964.927	661.613	[M+NH4]+
				607.566	[M+NH4]+
TAG 58:0 (18:0-20:0-20:0)	C61H118O6	946.893	964.927	633.582	[M+NH4]+
				635.597	[M+NH4]+
TAG 60:6 (18:3-20:2-22:1)	C63H110O6	962.83	980.864	685.613	[M+NH4]+
				655.566	[M+NH4]+
				625.519	[M+NH4]+
TAG 60:6 (20:2-20:2-20:2)	C63H110O6	962.83	980.864	655.566	[M+NH4]+
TAG 60:5 (18:3-20:2-22:0)	C63H112O6	964.846	982.88	687.629	[M+NH4]+
				657.582	[M+NH4]+
				625.519	[M+NH4]+
TAG 60:5 (20:1-20:2-20:2)	C63H112O6	964.846	982.88	655.566	[M+NH4]+
				657.582	[M+NH4]+
TAG 60:4 (18:1-20:2-22:1)	C63H114O6	966.861	984.895	685.613	[M+NH4]+
				659.597	[M+NH4]+
				629.55	[M+NH4]+
TAG 60:4 (18:2-20:1-22:1)	C63H114O6	966.861	984.895	687.629	[M+NH4]+
				657.582	[M+NH4]+
				629.55	[M+NH4]+
TAG 60:4 (18:2-20:2-22:0)	C63H114O6	966.861	984.895	687.629	[M+NH4]+
				659.597	[M+NH4]+
				627.535	[M+NH4]+
TAG 60:4 (18:3-20:0-22:1)	C63H114O6	966.861	984.895	689.644	[M+NH4]+
				655.566	[M+NH4]+
				629.55	[M+NH4]+
TAG 60:4 (18:3-20:1-22:0)	C63H114O6	966.861	984.895	689.644	[M+NH4]+
				657.582	[M+NH4]+
				627.535	[M+NH4]+
TAG 60:4 (20:0-20:2-20:2)	C63H114O6	966.861	984.895	655.566	[M+NH4]+
				659.597	[M+NH4]+
TAG 60:4 (20:1-20:1-20:2)	C63H114O6	966.861	984.895	657.582	[M+NH4]+
				659.597	[M+NH4]+
TAG 60:3 (18:1-20:2-22:0)	C63H116O6	968.877	986.911	687.629	[M+NH4]+
				661.613	[M+NH4]+
				629.55	[M+NH4]+
TAG 60:3 (18:2-20:1-22:0)	C63H116O6	968.877	986.911	689.644	[M+NH4]+
				659.597	[M+NH4]+
				629.55	[M+NH4]+
TAG 60:3 (18:3-20:0-22:0)	C63H116O6	968.877	986.911	691.66	[M+NH4]+
				657.582	[M+NH4]+
				629.55	[M+NH4]+
TAG 60:3 (20:1-20:1-20:1)	C63H116O6	968.877	986.911	659.597	[M+NH4]+
TAG 60:3 (20:0-20:1-20:2)	C63H116O6	968.877	986.911	657.582	[M+NH4]+
				659.597	[M+NH4]+
				661.613	[M+NH4]+
TAG 60:2 (18:0-20:1-22:1)	C63H118O6	970.893	988.927	687.629	[M+NH4]+
				661.613	[M+NH4]+
				633.582	[M+NH4]+
TAG 60:2 (18:0-20:2-22:0)	C63H118O6	970.893	988.927	687.629	[M+NH4]+
				663.629	[M+NH4]+
				631.566	[M+NH4]+
TAG 60:2 (18:1-20:0-22:1)	C63H118O6	970.893	988.927	689.644	[M+NH4]+
				659.597	[M+NH4]+
				633.582	[M+NH4]+
TAG 60:2 (18:1-20:1-22:0)	C63H118O6	970.893	988.927	689.644	[M+NH4]+
				661.613	[M+NH4]+
				631.566	[M+NH4]+
TAG 60:2 (18:2-20:0-22:0)	C63H118O6	970.893	988.927	691.66	[M+NH4]+
				659.597	[M+NH4]+
				631.566	[M+NH4]+
TAG 60:2 (20:0-20:0-20:2)	C63H118O6	970.893	988.927	659.597	[M+NH4]+
				663.629	[M+NH4]+
TAG 60:2 (20:0-20:1-20:1)	C63H118O6	970.893	988.927	659.597	[M+NH4]+
				661.613	[M+NH4]+
TAG 60:1 (18:0-20:0-22:1)	C63H120O6	972.909	990.943	689.644	[M+NH4]+
				659.597	[M+NH4]+
				633.582	[M+NH4]+
TAG 60:1 (18:0-20:1-22:0)	C63H120O6	972.909	990.943	689.644	[M+NH4]+
				663.629	[M+NH4]+
				633.582	[M+NH4]+
TAG 60:1 (18:1-20:0-22:0)	C63H120O6	972.909	990.943	691.66	[M+NH4]+
				661.613	[M+NH4]+
				633.582	[M+NH4]+
TAG 60:1 (20:0-20:0-20:1)	C63H120O6	972.909	990.943	661.613	[M+NH4]+
				663.629	[M+NH4]+
TAG 60:0 (18:0-20:0-22:0)	C63H122O6	974.924	992.958	691.66	[M+NH4]+
				663.629	[M+NH4]+
				635.597	[M+NH4]+
TAG 60:0 (20:0-20:0-20:0)	C63H122O6	974.924	992.958	663.629	[M+NH4]+
